# Supplementary material for: Pectin supplement alleviates gut injury potentially through improving gut microbiota community in piglets
Source: Front Microbiol. 2022 Dec 9;13:1069694. doi: 10.3389/fmicb.2022.1069694 (PMC9780600; doi:10.3389/fmicb.2022.1069694)
Supplement: Supplementary file 1 [file Data_Sheet_1.ZIP]

Archive with 4 entries (4 files):
- β-Actin.pdf
- claudin 1.pdf
- Occludin1.pdf
- Source data-Figure.xlsx
