# Supplementary material for: Pectin supplement alleviates gut injury potentially through improving gut microbiota community in piglets
Source: Front Microbiol. 2022 Dec 9;13:1069694. doi: 10.3389/fmicb.2022.1069694 (PMC9780600; doi:10.3389/fmicb.2022.1069694)
Supplement: Supplementary file 1 [file Data_Sheet_1.ZIP › Source data-Figure.xlsx]

## Sheet: Figure 1
Groups		The number of goblet cells	Cytokines
			Claudin1	Claudin4	ZO-1	Muc2
CON	1	45	1.771	0.972	1.134	0.674
	2	59	0.765	0.897	0.605	0.787
	3	52.25	1.422	1.141	0.996	0.828
	4	33	0.596	1.131	2.101	1.211
	5	44.25	1.019	0.874	0.74	1.246
	6	46	0.855	1.018	0.943	1.509
LPS	1	38.75	0.723	0.375	0.782	0.377
	2	38.75	0.456	0.483	0.189	0.285
	3	42.25	0.305	0.404	0.938	0.251
	4	46.25	0.166	0.466	1.47	0.506
	5	36.75	0.226	0.54	0.821	0.884
	6	41	0.917	0.432	0.521	0.689
PECL	1	46	0.585	0.81	1.038	1.229
	2	62.25	1.013	1.279	1	1.155
	3	47.75	0.733	0.591	1.533	1.12
	4	55.75	1.098	0.89	2.151	1.531
	5	62.75	0.939	0.536	1.256	1.336
	6	54	1.322	1.055	1.239	1.226

## Sheet: Figure 2
		Cytokines
Groups		IL-1β	IL-6	IL-8	IL-18	TNF-α	NF-κB	IL-10	IL-22
CON	1	1.196	0.849	1.282	1.196	0.801	0.907	1.829	0.904
	2	1.094	0.87	0.849	1.094	0.836	0.862	0.643	0.823
	3	0.701	0.642	1.299	0.701	0.99	0.917	1.013	1.034
	4	1.071	1.261	0.757	1.071	1.002	1.294	0.809	1.043
	5	1.166	2.202	0.687	1.166	1.067	1.062	0.781	1.144
	6	0.873	0.719	1.363	0.873	1.413	1.015	1.328	1.089
LPS	1	1.918	1.207	1.265	1.918	2.072	1.22	0.475	0.195
	2	1.836	1.996	1.364	2.836	2.342	1.018	0.507	0.251
	3	2.255	2.408	1.134	2.255	1.702	1.153	0.435	0.329
	4	3	1.695	1.112	3	2.272	1.296	0.303	0.421
	5	4.311	1.951	1.126	3.311	1.967	1.542	0.296	0.315
	6	2.343	1.658	1.457	2.343	2.256	1.08	1.238	0.302
PECL	1	1.372	0.174	1.077	1.372	0.956	0.527	0.905	1.1
	2	2.112	0.874	1.018	2.112	1.04	0.485	1.031	0.553
	3	0.975	1.307	1.067	0.975	0.594	0.682	2.047	0.809
	4	1.088	0.71	1.353	1.088	1.32	0.725	1.478	0.734
	5	0.783	0.676	0.82	0.783	0.736	0.691	1.199	0.592
	6	1.12	1.156	1.278	0.939	0.66	0.747	1.257	0.447

## Sheet: Figure 4
Groups	Sample	sobs	shannon	simpson	ace	chao	coverage
CON	1	90	1.98844	0.224906	139.082	117.273	0.999347
	2	128	2.47147	0.157332	141.16	139.4	0.999504
	3	281	2.37317	0.220554	336.966	342.091	0.998329
	4	169	2.74582	0.136807	225.251	242.5	0.998721
	5	183	2.87018	0.091486	233.707	224.778	0.998747
	6	239	3.15644	0.09343	275.366	272	0.998825
	7	223	2.49412	0.152329	326.623	343	0.997885
	8	306	3.04618	0.126746	378.93	370.188	0.997937
LPS	1	155	1.57361	0.513741	202.965	200.556	0.99893
	2	180	2.26826	0.230003	240.702	235.435	0.998669
	3	184	2.32403	0.232747	232.715	220.033	0.998773
	4	173	1.53459	0.483828	277.871	246.333	0.998538
	5	182	2.74586	0.132859	290.434	227.933	0.998616
	6	142	2.18123	0.246955	225.793	199.4	0.998903
	7	163	3.14821	0.060106	217.708	278	0.998799
	8	179	3.13227	0.061399	309.594	266	0.998486
PECL	1	346	3.99362	0.038012	404.58	420.286	0.998303
	2	281	3.53049	0.063009	325.516	330.111	0.998642
	3	343	3.89669	0.045819	398.216	402.294	0.998329
	4	266	3.31914	0.082821	304.385	297.794	0.998773
	5	338	3.88611	0.049501	367.048	364.538	0.998799
	6	378	3.84458	0.051717	416.158	422.676	0.998486
	7	379	4.11192	0.031231	445.781	485.241	0.997937
	8	359	4.04573	0.035555	413.289	424	0.998277

## Sheet: Figure 5
		Chyme									Mucosa
Groups		g__Terrisporobacter	g__Subdoligranulum	g__Streptococcus	g__Prevotella_9	g__Enterococcus	g__Clostridium_sensu_stricto_1	g__Bacteroides	g__Atopobium	g__Alistipes	g__Alistipes	g__Bacteroides	g__Blautia	g__Clostridium_sensu_stricto_1	g__Collinsella	g__unclassified_o__Bacteroidales	g__Lactobacillus	g__Olsenella	g__Subdoligranulum
CON	1	0	5	25	1996	20	0	1	466	0	1	7	237	0	13	0	126	24368	3
	2	0	3	2120	1035	10981	27	3312	2233	997	1253	13421	1042	0	0	7	8	4845	0
	3	22	878	2210	7080	2692	33	353	9	1099	90	1466	8	319	29	473	2577	421	192
	4	8	1	29	24014	92	13	101	32	557	2991	6464	1097	20	0	98	5	13108	9
	5	7	0	1055	5255	1222	141	134	6348	0	57	682	11	192	85	11	2983	6240	20
	6	25	46	9792	357	14350	92	1082	842	452	1572	11185	46	107	35	20	74	3367	79
	7	17	0	5285	139	12907	56	3420	6	8430	6862	7665	12	69	1	24	11	5141	4
	8	2	42	7410	1480	14408	1	941	242	1830	3325	6707	27	84	29	88	67	459	91
CON_LPS	1	593	19	16013	5947	22	285	2336	632	965	818	2306	12	60	0	2	7	2546	55
	2	8	449	3409	1498	9524	567	833	344	1257	677	1796	92	1	39	3	2	25368	256
	3	8	378	1969	2373	3965	259	221	620	647	733	1555	86	3	34	1	1	24219	281
	4	7	2	11432	9403	55	5	158	1029	4	209	582	32	7	0	27	412	3914	4
	5	10	30	3035	1152	859	186	452	128	622	3549	4156	30	11	25	6	75	13493	12
	6	9	30	12998	2185	2066	16	5102	513	1063	2344	6377	0	1	1	15	5	1031	13
	7	4	39	18368	1689	2355	6	3675	149	305	1427	13134	0	23	1	7	6	1764	30
	8	6	60	14984	5363	980	4	1722	564	217	1453	12156	4	19	0	8	3	1432	29
PEC	1	7407	392	3	184	2	16963	6	0	0	55	211	3497	1356	1083	3469	2534	999	3456
	2	10390	1309	2315	1570	91	6831	4	310	0	21	142	4629	403	356	2087	1756	582	1126
	3	10293	428	5	192	0	14762	15	0	2	98	185	1656	1133	1298	5102	1700	1036	3558
	4	10183	225	4	460	1	16260	15	0	0	16	57	3704	243	302	1772	2304	403	1287
	5	7232	261	2	445	1	16249	12	0	0	117	231	1951	1536	1118	6251	1776	942	2876
	6	12505	457	651	573	77	7959	45	132	6	16	555	958	861	1141	1391	10001	250	1603
	7	12925	568	350	451	47	6738	39	117	4	23	727	1069	813	1458	1388	6823	177	1814
	8	19197	145	216	269	18	7381	19	69	0	33	451	1732	1415	1376	2484	8280	107	2127

## Sheet: Figure 6
Groups		Cytokines
		GPR41	GPR43	GPR109	AHR
CON	1	1.243	0.765	0.869	0.523
	2	0.829	0.818	0.978	1.327
	3	0.726	1.193	0.912	1.101
	4	1.539	1.701	1.337	1.094
	5	0.81	0.836	1.019	1.252
	6	1.072	0.943	0.947	0.957
LPS	1	0.945	1.18	0.446	0.324
	2	0.345	0.873	0.739	0.305
	3	0.528	0.981	0.48	0.267
	4	0.71	0.663	0.71	0.693
	5	0.922	0.5833	0.669	0.586
	6	0.412	0.639	0.312	0.497
PECL	1	0.881	1.84	1.504	3.376
	2	1.135	1.267	1.593	4.127
	3	0.64	0.972	1.678	3.073
	4	1.106	1.402	1.892	3.22
	5	0.894	1.967	2.367	3.527
	6	0.84	1.059	2.31	2.901

## Sheet: Figure 7
Groups		Acetic acid (umol/g)	Propionic acid (umol/g)	iso-butyric acid (umol/g)	Butyric acid (umol/g)	Iso-valeric acid (umol/g)	Valeric acid (umol/g)	Total SCFAs (umol/g)
CON	1	276.667	90.9843	6.2139	23.749	7.4206	8.2786	413.313
	2	202.741	195.95	6.7705	37.8477	8.2797	5.8883	457.477
	3	299.65	67.023	9.9792	30.2049	12.0241	10.7041	429.585
	4	249.312	112.226	4.9291	51.2545	6.2403	5.1183	429.08
	5	196.722	47.3385	5.819	20.9308	7.4503	12.452	290.712
	6	374.661	127.72	8.8506	29.4701	11.1419	6.8134	558.657
	7	341.657	115.19	6.4141	36.9413	7.2468	5.7728	513.222
	8	201.125	143.723	9.0156	30.4843	10.2355	7.568	402.151
LPS	1	116.375	77.6511	4.9221	14.5708	5.6511	6.2127	225.383
	2	108.287	37.6236	5.9148	11.5524	7.173	6.1578	176.709
	3	187.212	56.1203	7.3791	11.9985	9.4329	6.6384	278.781
	4	206.251	83.0377	7.2432	4.2701	9.4149	6.8337	317.051
	5	117.501	66.3821	3.8556	17.3084	19.4517	16.4502	240.949
	6	204.938	38.7587	4.7844	23.298	5.6331	8.3979	285.81
	7	99.6762	51.335	4.6242	4.471	5.7069	5.598	171.411
	8	179.42	84.3605	4.7268	23.9481	5.5602	4.761	302.777
PECL	1	213.064	76.876	13.574	26.5017	20.161	7.309	357.485
	2	334.274	146.129	8.863	46.825	14.193	16.838	567.122
	3	264.457	137.163	5.896	56.5917	8.639	9.608	482.355
	4	295.599	126.472	6.72	44.68	13.413	16.013	502.897
	5	262.498	136.453	6.237	56.25	8.35	6.403	476.191
	6	316.387	134.919	8.479	42.5337	13.097	3.23	518.645
	7	319.003	110.771	8.585	40.3325	10.223	16.133	505.048
	8	336.842	117.707	10.584	42.8188	13.737	7.488	529.178
